# Supplementary material for: FT-IR Spectral Signature of Sensitive and Multidrug-Resistant Osteosarcoma Cell-Derived Extracellular Nanovesicles
Source: Cells. 2022 Feb 23;11(5):778. doi: 10.3390/cells11050778 (PMC8909163; doi:10.3390/cells11050778)
Supplement: Supplementary file 1 [file cells-11-00778-s001.zip]

Archive with 5 entries (5 files):
- Supplementary figure Rev/Figure Captions rev.pdf
- Supplementary figure Rev/figure S1.tiff
- Supplementary figure Rev/figure S2.tiff
- Supplementary figure Rev/figure S3.tif
- Supplementary figure Rev/figure S4.pdf
